# Supplementary material for: Food Safety in Informal Markets: How Knowledge and Attitudes Influence Vendor Practices in Namibia
Source: Int J Environ Res Public Health. 2025 Apr 17;22(4):631. doi: 10.3390/ijerph22040631 (PMC12026613; doi:10.3390/ijerph22040631)
Supplement: Supplementary file 1 [file ijerph-22-00631-s001.zip]

Archive with 1 entries (1 files):
- ijerph-3535959-supplementary.pdf
